# Supplementary material for: Cadmium Impairs Human GnRH Neuron Development: Mechanistic Insights into Reproductive Dysfunction
Source: Int J Mol Sci. 2026 Jan 26;27(3):1221. doi: 10.3390/ijms27031221 (PMC12897737; doi:10.3390/ijms27031221)
Supplement: Supplementary file 1 [file ijms-27-01221-s001.zip]

Archive with 21 entries (20 files):
- Supplementary_material_1/
- Supplementary_material_1/Fig4B_Ctl_raw_Grayscale.tif
- __MACOSX/Supplementary_material_1/._Fig4B_Ctl_raw_Grayscale.tif
- Supplementary_material_1/Fig4C_Cd_RhoA_raw_Grayscale.tif
- __MACOSX/Supplementary_material_1/._Fig4C_Cd_RhoA_raw_Grayscale.tif
- Supplementary_material_1/Fig4A_Cd_raw_Grayscale.tif
- __MACOSX/Supplementary_material_1/._Fig4A_Cd_raw_Grayscale.tif
- Supplementary_material_1/Fig4C_Cd_Composite_raw_Grayscale.tif
- __MACOSX/Supplementary_material_1/._Fig4C_Cd_Composite_raw_Grayscale.tif
- Supplementary_material_1/Fig4C_Cd_wga_raw_Grayscale.tif
- __MACOSX/Supplementary_material_1/._Fig4C_Cd_wga_raw_Grayscale.tif
- Supplementary_material_1/Fig4C_Ctl_RhoA_raw_Grayscale.tif
- __MACOSX/Supplementary_material_1/._Fig4C_Ctl_RhoA_raw_Grayscale.tif
- Supplementary_material_1/Fig4A_Ctl_raw_Grayscale.tif
- __MACOSX/Supplementary_material_1/._Fig4A_Ctl_raw_Grayscale.tif
- Supplementary_material_1/Fig4B_Cd_raw_Grayscale.tif
- __MACOSX/Supplementary_material_1/._Fig4B_Cd_raw_Grayscale.tif
- Supplementary_material_1/Fig4C_Ctl_Composite_raw_Grayscale.tif
- __MACOSX/Supplementary_material_1/._Fig4C_Ctl_Composite_raw_Grayscale.tif
- Supplementary_material_1/Fig4C_Ctl_wga_raw_Grayscale.tif
- __MACOSX/Supplementary_material_1/._Fig4C_Ctl_wga_raw_Grayscale.tif
